# Supplementary material for: Genome-Wide Identification, Evolution, and Female-Biased Expression Analysis of Odorant Receptors in Tuta absoluta (Lepidoptera: Gelechiidae)
Source: Life (Basel). 2024 Jul 12;14(7):872. doi: 10.3390/life14070872 (PMC11277591; doi:10.3390/life14070872)
Supplement: Supplementary file 1 [file life-14-00872-s001.zip]

Archive with 2 entries (2 files):
- Supplementary Table S1 Sequence of primers used for RT-PCR studies.xlsx
- Supplementary Table S2 Sequences of TabsOR genes.xlsx
