# Supplementary material for: Genome-Wide Identification, Evolution, and Female-Biased Expression Analysis of Odorant Receptors in Tuta absoluta (Lepidoptera: Gelechiidae)
Source: Life (Basel). 2024 Jul 12;14(7):872. doi: 10.3390/life14070872 (PMC11277591; doi:10.3390/life14070872)
Supplement: Supplementary file 1 [file life-14-00872-s001.zip › Supplementary Table S1 Sequence of primers used for RT-PCR studies.xlsx]

## Sheet: Sheet1
Gene	Primer	Nucleotide Sequences (5’-3’)
TaOR11	F	5' TGCGCTCCAAATTCAAACA 3'
	R	5' ACCATCCGACTCGTAATCCAC 3'
TaOR21a	F	5' CCATCAACCTCAGTGCGAAC 3'
	R	5' AGCAGCCCAACACACAAGC 3'
TaOR21b	F	5' GGCATCCAAGCACAACAA 3'
	R	5' GATTACACAAAAAGCCCAGT 3'
TaOR22	F	5' CTACAACCTGATAGACCTGATA 3'
	R	5' GCCAGTTCACAATTCTCTT 3'
TaOR26a	F	5' GGCAAAAGTAGTTGGTGGGG 3'
	R	5' CCAAACGCAAAAAGAGTCCC 3'
TaOR26b	F	5' ATGCGATGGCTTCTTCAATG 3'
	R	5' TGCTTTGGACCACGAAGTAGA
TaOR34a	F	5' GCTCTTGATTCAGTATGCCCC 3'
	R	5' TCTCGTCTTTATCCCTGCCA 3'
TaOR34b	F	5' AATGTTTCTGTACGAGTTTGTAACG 3'
	R	5' TCTGAAGCCGAAGGTCTGC 3'
TaOR34c	F	5' ACGGCTGATAGAAGTTGGCA 3'
	R	5' TCTGAAGCCGAAGGTCTGC 3'
TaOR36	F	5' TGTAACGCCTGCTGAAGATGA 3'
	R	5' CCGAACCAGCAGGGTATCA 3
RPL5	F	5' CAGTCGTCGAGCCAGCAACA 3'
	R	5' TCCCGCATTGAAGGAGACCA 3'
