# Supplementary material for: Genome-Wide Identification, Evolution, and Female-Biased Expression Analysis of Odorant Receptors in Tuta absoluta (Lepidoptera: Gelechiidae)
Source: Life (Basel). 2024 Jul 12;14(7):872. doi: 10.3390/life14070872 (PMC11277591; doi:10.3390/life14070872)
Supplement: Supplementary file 1 [file life-14-00872-s001.zip › Supplementary Table S2 Sequences of TabsOR genes.xlsx]

## Sheet: Sheet1
Gene	Amino Acid Sequence
TabsOR12c	MIFQLNKWCAKVFEISDLELTDLQYDELFKPMLTGLKIMACVPKLHRKPYWIIHTLLRVGIYDFGFCFILYSIVFHDIYHDIGNLLANLNYLVVCGVITLKNITMLNYHKNYYNLMNTVKADYAKGYKLARGDQLILLDYAKRGKLVTSLWTAAVVMYSFFSGITPFILMLYYFIFEEFKFVNSFVITLPAIFDEMNDVLINCLLLLVTNYSIFYSCATYIAVVPQGLIYMLHACGRIDILKKQVLALLPEDNVVPINIHHSIRLISRELQDVYDFVADINIPSKLIYEVTLKLSSVIIPLTALLIIEEIKNTSVRGDFVLLLAATLLISSLPCYYGNLLMTKSLELREAVYFSGWERVWDRRTRSSLLVLMTRMERAIAIRSVFHVMNHETLADVFKT…
TabsOR12a	MMRFQLKKWCAKVFEFSNLELADLQYDELFKPMLTGLKIMACVPKLHKKPYWIIHTLLRLGIYDFSSCLILYSVVFHDIYHDIENLFANLNYLAIGGVITLLNFTMVNYHKKYFNLMNTVKDDYANGYKLAREDQLILLDYAKRGKLVTSLLTAAVVMYNFLSEIIPFLLMLYYLIFEEFKFVNSYVITLPAIFDKMNDVLKNCLLLLVSNYLIFYGCATYVAVVPQGLINMLHACGRIDILKKKVIALLPDDNMVPINIHHSIRVISEELQDVYDFVADINITSRSIYEMTLKLSSVIIPITALLIIEEIKHTTVRGDFVFILAATLLFSSLPCYYGNLLMTKSLDLREAVYFSGWERVWDRRTRSSLLVLMTRMERAIAIRSVFHVMNHETLADVFK…
TabsOR12b	MMRFQLKKWCAKVFEFSNLELADLQYDELFKPMLTGLKIMACVPKLHKKPYWIIHTLLRLGIYDFSSCLILYSVVFHDIYHDIENLFANLNYLAIGGVITLLNFTMVNYHKKYFNLMNTVKDDYANAYKLAREDQLILLDYAKRGKLVTSLLTAAVVMYNFLSEIIPFLLMLYYLIFEEFKFVNSYVITLPAIFDKMNDVLKNCLLLLVSNYLIFYGCATYVAVVPQGLINMLHACGRIDILKKKVIALLPDDNMVPINIHHSIRVISEELQDVYDFVADINITSRSIYEMTLKLSSVIIPITALLIIEEIKHTTVRGDFVFILAATLLFSSLPCYYGNLLMTKSLDLREAVYFSGWERVWDRRTRSSLLVLMTRMERAIAIRSVFHVMNHETLADVFK…
TabsOR18	MSLIKVPPELQAIYEPYISYYRYIGIDVYGTETENIPLNLAKIVLFLTYVCISFVSALVTIHLAILRGMNFVDVLKMINGLIIFVQAFVSVVVMAIKRNKIRELIHDISHLWPNPGEISKKNNELIKKCTRIPATVSQNFLMSSISIMIASNLCTLIVTFYHRWKDAEAELFFNLLFYPFEVTTIPLYLTVIIVQGITVLIFFFLIATGCLLLSCSLVMSLGVLMKLLQNDLSNAFTPTSKTFLNKDDTSEYNNLKEIIVKHRKLLTLNMKINNIFGWTFFIPAIYYTTALAIGGFLTIVDSWYSIIQCIVILLIYLLMMWPGQFITDASSGMVDAAYESLWYEQSIRIRKVILIILIRSQTAVSIYPLGLIKFNLATFFKVLRSAWSYISILDHLYKQ…
TabsOR46	MYKIYQIILKMMILLFVFSEIWHLFSVSNSLDNIIDNFNVTAIHIIVMYRYRCMEDCRQVYNDLAKSMESPTFDISTPARERIFLYWKNMNDKYYKVLLFLATFTLMVWYFYPLMDDEDYNLVVALHVPFDYQTPHRYAVVYAVTVTFFHFISYFVVVNDLMMQTYLLHMVCQFAVLRDGFEKILVDCGVDINGEIFKHRYLNRLGLLVKQHNFILNSFVALWICYSNATKLRTILSKPMLGQLAASCVLICLAGYQVTATVTDSIPNFLRSIMYLSYNLYGFYILCRWCDEIKMQSEKICEAVYFSGWERGVSIVPGVRARIMLVVARASKPLVLTAGGLCDVSLMSYTTGIRLIWRNGFGFDSRYSAYQVDIITL
TabsOR30	MSTLEKPPNRTRDYFKRISKVIYLMGAQNYWCEDLNLPTAVKLFHFYFMNIVNVAAVALILSQWGVYFTDQKLTAKQSFDSKLFALAHPLSLTTVLITERSRKRVSELLQRLVIDLKEIYNDESVESAMIKKSQFVVKCYSTMIFMTAFLFGVEGYMLVKRGQTFVTMVTAWPDFEDTSTIAAAARVSTYIIWCFLLIRLTSVFVMVIPLSICLSHQYKNLCSYFIKLNDIFKEDCSHKEKEIKYEKAFKVGIQLHSETMVCAHQLQELFGAVYGGQIIIKSTSVMAMMSSMASSERTLSHVASTLVTASYSLISLGYLICYAGYTTVEAASLPSAIFFSGWQNCTKKTSARIRPLVVISILMSQRPVVLKCLGSVTLSFSSYVTIVKSCYSGFSVLY
TabsOR48	MIKNSSCLATSIAILKGTGTWLPDGLRRPWLYKIFASFILVFFFTATVVAEVGYLFTVIGNTERIVEAAVLLLSHLVQGVKILNICVRQGRIKRLIQFIDGPEFHKTDPKKVEILDKIVYLTTIAGQTIIACASVTAVFWTLVPGLKAELSLPLKTAYPFDISGYPMFPIMYAYNCLSVLIVAINDTAVNYIVTGLMVLAAAHLNVLCEELNEIDVEGKKDNYQGTIRSIKYHQSIIQYVNELEGIFGLPILCQFMATAMIVCMTLYKITVTSEPIELMTMIFYMLCVFLELFMYCFPGDLIVNKSLSVAVAAAPATWTGDLRSRRALLLCCARAQRVLCVNAGSMFQVSLPTAAAVCRLF
TabsOR14	MFSAITKRVDKIILSDIEIVDLQYDQLFKPMLICLKLVGNTPTLKKRPRWIVHNFFLIGIYFFFFCFVIYSIIFYDAHNDIANLIANVSYCAIGVVISLKNFTMIKYRTTYYNLMTTVKADYAKASELSSEDQLILIDYAKRGKLAVDIWAYITVLYTASSVLIPLLIMGYYYMFDQFKFITTIIITLPPAFDQVNSFFKYFFMAILADYLIIFSDLTYVSTVPQGLIYMLHACGRIDILKRKVLSLFSAENPDQLHVHRSMRVIAKELQDIYEFVGFINTFSKLFYEVTLAMSSVVFPISAILILEGLKQGSLKIDLVNLTIGVFALVGIPCYYGNLLVDKSMELREAVYFCNWERVWNRSARTSLIILMTRMERAICIHSVFQVLNLEALADTMKTS…
TabsOR27	MHCITNMSAKQIDCFKINMIFWTIIGIWPGSMSPRFYKYYSKITVGIFFIIYNILFTINFYFVEKNLDSVVQEMIFYFTEVACTAKCFTFLIMHDEIVKMLSILESNIFQPVTENGMNIIRIAKKLNIKYWKFITATSVSCNIAHVFIPVIAHILMSSKLDLPVCSYSFLSDTLREKYNYLLYFYQSAGIHVVMWYNINIDTFILGVMILIIAQLDIIDEKLRDITKEAKSTEEHTINISDEEKDIQFIENFKECIIHYDEVSRFVSLFQRIFSMTLFMQFSMSSYIICVCLFRFTLPAPFQYLIFLATYMTCMIFQVMAPCWFGTQIIEKSVNLTKAVYACDWTPRSRRFKTNLRFFGTRVNKPLIIIGWKMFPMSLTTFTAIMKSAYSAFALLRNMQ…
TabsOR16	MAIILVKPSVKVKPFDSFILLYKIIGWAGYYKLLDKPKREYFVYLHYFYRFLVCLFIITYNMQHTLFFITKFEEDKDQSFEGLMIEIPQINLIAKLIAINLGRARLEQLRELMNDPIFAPRSEKDEELLLENRDTFRSLTKRVIIGICCSASLWSLSAIFTRMMDPNFVVPIYVPFSTDTWPRFFLTIAMEHGPICWIGFGHLALDILIGCHYAQATVQLKIIRYNMEHFCDSDKATDIENGSAYQYLDEVDETIKERLAHYVDRYGKVIWFVGEATGVFDIAISTQFLTTSSVICLVIYKLSLAQPGSVEFIFLVAYFFVLQLQVVLYCFFGELLMTQSNFVMGSAYKSEWLLLSPKFRKQLLLAMTRWNIPLTPRVAGVIPLGLNTFITLVRGAFNL…
TabsOR47	MSQASILFEEALANANKILKVPRLELIEDNNHKSFLKRLSRRWRLVFMLIFVVNSVVLSECAWFVNAAMTGKGLLELTYPAPAITHCALANIKTYYYLKNEHHVNDLISSLRKLQAMTVSGDLSAEVEKELKERMKFLNKATNIQYWLNVLSIAGFAILPFIVMGMSYLQTGKIEMMMPFVLLLPFDVFDKYIYPFMYFLDMHAATMIVFMVLGPDSLFYACGTFIQIQFRYLRYDLERVITRNPAILRLQQEIAVCIKRHKDLIRCVSLMEHIYAKSTLFNVLSSSMLICLTGFNLTSLAISDAVYNSKWYNADKKVKKDLVFILLRAQKPCKLTAYGFSDINLTTFSRILSSAWSYFALLSTVNGGNATIDNHK
TabsOR17	MYKEKNKYYLKHPRDQQFYHNLAIITNICGGGHQNWWGYGDPYFKKITCFHFHICSLGGVSMLTGELTFLYLHFNELSFSIKGTMLSLVPVTVVVIVSQISSFRKTFKMLMIDFMTKIHLCNIEEPDDFIIEQRIKVEKITRFTCFYNIGFLLVDWLGWTVLPVVNNYVNQEAIRNRTARYETNLYYPAFFDWKYSFNGWLAIHSFSSYCLFFGCLIISIHTSYNFAFIFQIIGHIEIFKYRLQTVLKGKFTDAEVKERLVKIIKYHDFILRTFTRMEDTLGLYVTSYYVYNLISDSFNLYMFMIMKDRIRFTFLGMIVVYMGGLIMISFVLEEIKRKSTDISINVYNIPWEDWSIPNKKTALLVMMRAKEVLQFTGMGGFKAGVAPMMSIVKTTFSIY…
TabsOR31	MPEYLLNESLKMIDYSVRWLGITLEKKQGNRKFYLLFIFNFIWMNTDVAGAICWFLVGAKSGESLLSLTYVAPCITLSILANIKSLCFIVYSDQVDKLISTLKDLEFKETKRPASGEKREIIAKERTFLHFVLKVLNFFNWALIIAFPLMPLTLTVWNYVQTRELSPLLPFLIVYPFNAYDLRAWPFVYIKQIWSEILVVLSVCGADFIFFITSTYIRIQFQLLAYEVQRMVDNKDQNCSEDPGFRAKIENIVKWHQQIVSSVELLEVIYCKPTLFNFVSSSALICLTGFNVTTVDDIAFVVSFLSFLFMSLLQIYFLCFFGDMLMRASEQVSDAVYNCKWYLVDRKTAKMLCIIQIRAQKACKLTASGFADVNLMAFTKILSTAWSYFALLKTFET
TabsOR11	MSRNKELSQRYDTVISIIEGTLRRFGMSQESSRGSFWLSHIARACFVALIITQFVAVFMSRGDTEKLFECFSTLTFCCMGALKDKSLRSKFKQWSDLLTQLDNLEFKQLSHERSYVDYESDGEDTDDIFRTYINAYTEKFRSLSVRVFRVYFFTCMIFVSSPFIECMYWRFISGESVSNLHILPGWSPLEIFGISGYLITMAAEIIASVYTVVVHTVFDLMVFGLMIFLSGQFLLLRKLTERIAGNGRGYDLTARRDARAHYRIKRCHRILKILDNSVSSLDKLVRNILGTYFLVAILTLCSVAMRLSSEEMSVMKVIPLVQYTGGCLVQLFLFCYNGDTLLHRSSVGMGAGAYASAWWRLTPRVRREALLLAAWQARSRRLRAGPFNKLDLPSFIQIV…
TabsOR24	MSELNTEQAENEIDESLKLCKFCMRLIGLSFEAPKTATGNLLQRAMLALSVMSICYHVFSEIAFIGLALSNSPKVEEVVPLFHTFGYGALSIAKVFVLWYKKDVFAQLIQELVEIWPVSPLSDEAQLIKSKSLTALRITSSCYFAANFLGIWFYNATPIAIFLYQLIVQGRSDAQVGFVWVSWYPFDKHQPLNHVAVYIFEMFAGQTCVWIMIGTDLLFSAMASHICLLLRLLQRRLEDVANSEQKTPAECYKDIVDNIKLHQRLIRYCNDLEDAFAVSMLINYVLSSINICCVVFVIVLLEPFLAVSNKLFLASALIQIGMICWYGDDILHANSEIANSAYNSGWYKTHPRCRRALQFLMNRSQKPIAFTAMKFTNISLVTYSSILTRSYSYFALLYT…
TabsOR10	MKNLINYFVKKRKKDEENEETELPQNPEGLEFKSFTETYKIITFSLSFGLMYPNPATRWLRFIGVSLMIATATPIAIFFLVDIYYCWLRMDVIEIIRHVTILGPFLASFLKQYFMVLFQDSAYAIITEINRDYDLYNKVSEDYKKIVRSSIKNCLVNSERCWMVTVVITVMIFPLMAATSTLYSYVFQDEPKRYMIHDLNKPWSKDPESRFESPYYEFINVYMMYCACFYVLNFLGYDGFYGLAINHAVLKIQLYSKALEEAMMYSGEEIYQRVIGVIVEQTRTFRYLNTIQDCFNLWLGVIFLATMIQLCNLLYHITSGHGLDIRYFIFISGVTVHIYLPCHYSAKLKFASSKVATQFYCCGWEQVSDPRVRMLLQFMIARAQQPIAIIAVGMITFDM…
TabsOR25	MLKGIFKKLENPKRPLLGPNVHALEFWGLLLPKNMFKRYFYLSMHVLVTVFTFTEYVDIYFIKNDMNLVLNNVKITILATMSVVKVTTFLSWQEKWISIIEYVTRADLEQRNATDDKTKNQVITDYTKYCRKITYFYWSLMYTTVVIVVFTPIFKWYLSESYRVNVINGTEPYTQVVSSYVPWDKDTITGYLYASIFQTYAATYGGGWITSFDTNAMVIMVFFRGELEMLRMDCRKIFGSGNIMVNDEIAMDRLKDCHRRHVELLKYARLFDSCLSPIMLLYMFVCSVMLCVTAYQITIETSAAQKFLTTEYLVFGVAQLFIYCWHSNDVLYTSQDLLLGPYESAWWTSSLKLQKNVYILIEQFRETIVFNAGPFAKLTVPTFIAILKGAYSYYTLLSK…
TabsOR19	MYASSSEQAEREITESLQYSIFCMRRLGLAFDPPKSQWVAIRLRLILGVSLLSVIYHLFSDIAYIVVTLPNSPKFEDVIPFFHIFGYGVLSCSKVFALWYKKDVFGKLIQELATIWPVSSQNKIEQEIKNNSLAALRATSIAYFLVNVIGVWVYNLTPIVVFLYEYYWQKQSDAKIGFIWFAWYPFDKHKPFGHVVVYIFEMFIGQTCVWIMIANDILFTAMASHISLLLRLLQRRLEDMTPLKQQTISPAQCYQEIVDNIQLHQRLIRYCNDLEDAFTLSNLFNYVFSSINICCVIFVIAFLEPFFALGSKLFLISALIQMGMICYYGDDILHANAQIANAAYNSGWYRTNPQCRRALQLLMRRAQKPIAFTAMKFTNISLMTYSSILTRAYSYFALL…
TabsOR20	MFCCRNKKVLYEEPEKAPKPIGPFHETFKIMSFCLTFGMLYPNPAIEKFRFRIIFGYTLSVIPICTVFFMDIWASWVRRDIQNIVRHGTIIIPFFLVLTKTYIMYIQREAAKQVIDEINYDHERLNTLPDSYRTVVEEHFKNAHYGERLWLTVVIHCVGVFPFTATVLTFYEYSVKSEPRKYMIHDVILPFVEPEDRFKTPYFEIVYIYMLYCCIVLFLNMADGFFGLAVRHACLKLRLCCMAMDDALKRNDSDAIFEKIVNVIRDQCRVYKYVNTIQKTFNFWLGMIFLGTVVHVCNCMYQIMEGLGLDLKYLIFICGSIIHIYLPCNYASALKTMSADSATLFYSSGWERVPDQRARSMLVYMIARAQRPLVITAFNVLTFDMELFVSILHTSYSMF…
TabsOR23	MAESVSYNAYEAFRPHFDALARVGYHKLIPESKSSWKNNLHYAYRVAVWVIIITYNLQHIIKAVLERHSTDRIVNTLFILLTTINTMMKQLAFNIRSRRIDKVIGVISGPVFAPQNLYHEKVMRANAVEMHRLLLFYISGIFVCGSLWTIFPLVNNALGQDVDFTAYFPFDTKRSPAFYLVVAYMNIFITFQAYGNVTMDCTIVNFYAQAKVQLKILRYNLQHLADKDENGGAKFMKQDYTGYKDVDDENFNRALQKKFTQCVVRYLEIKRFIPEIESIFAEALTFQIFVTAWVICMTVYKIVGLNLLSAEFLSMAMYLCCILGQLFIYCYYGTQVKTESEFIIQSAFQADWISLSVSFRRQLIILMENCKRPIIPRTAYVIPISLETYIAVIRASYTL…
TabsOR43	MGLFQFIKKKILLVKFRFTDNSLESILWLINIVPSFTGFSLNKERLTIFTPFWIIHLSLLFYVYGVGNLVYQKYYAQEAGDFIKSFVNVSLFVLIANNSYWFLTQRPLLRAIIQEVQQSDSMARGSPELHKKHEKLMGNVYKIVLIFYTVNSCNASCIYLPRRSNVDNEFSMTPCVGIRPLSAFPKRQICSLFLCLEELCIMAVVLNYQALLLLFVDHTSAMYKLLSDEMMAFNQPDVDDDYVRRKLPSLLQRHILCLSTVNKFKQLFSMPIGINFGSNAACISLFFYLPLPEWLGFIPILVYCFLVFFLYCFLCQRLINAAEAFEKAVYGCGWEKFDVKIQKTIYLMLINAQAKVEILAADIIPVNIYTFATTIQFMFKFVTVMKF
TabsOR1	MMQSLIKYFVREKKKNDEEVNEKDLPQDLEEKEFKSFPETYKIITFALSFGLMYPNPNTRWFRFIGISIMLATATPLAVFILADIYKCWLRKDIFEIIRHSTIVGPFLGGFLKQYFMVIFQDPANAIINEINRDYELYNNLDEDYRSIVRAHVNNCLVNSEKWWMVNVLTCVMIFPIMAATFTLYSFLFDEVPQKYMVHELNKAWDKDPEARFDSPYYELLNIYMLYCCSFYVLNFLGYDGFYGLAINHAVLKMEMYCKALKDAMAYDATQVYARVVGVICEQNRTFRYMDEIQNCFNLWLGIIFLATMIQLCNLLYHITAGNALDVRYFIFITGVTIHIYLPCHYSAKLKFASAAVPTRFYACGWESAVDRRIRTLLQLMIARAQETRAITAMGMMTF…
TabsOR21a	MTKKYPDKLRNRFHFLENDDYPSLGPNLYQLAFCGIWHPNATKYLFYKNIVYYSVLAFFFSAHLKLLLNFNTDGFLLITQYAPIHINIIKSLLFHKHHNEWEELINFTAEIEKDEIAENNCDINGVLNNYIAQCRRIVYFYWALCVIICSIIIFAPFFTIQKDSYGNCIYEHIVNGYTPFGEDSPGCYYTMAIETIASNIMAYYLVGWNTLVCSIMIFFAGQLKIAQLYSKRLIEIGNDEKSHENIAKFHRFYMRLIKYQKSFNSLISLSMFLYEVMTAINLSANIINIVQFSGDTNTVHALLNSGACVLGCFIELLMLYWYGSNVADESMLVSYATFSSSWVGADLQLQKEVALMTLTTSKEIVFDAGPFHKMTLAAFVTVSAYNTILGDRLTTCHYS…
TabsOR21b	MTTKYPDKLRNRFHILEDDDYPSLGPNLHQLALCGIWHPSTTKYSFYKQVVYYLVLAFFFSAHLKLLLNFNTDGFLLITQYAPIHINIIKSLLFHKHHNEWEKLINFTSEIENDELAENDTDINGVLNNYIALCRRVVYFYWAFCVIICAIIIFAPFFTIQKDSYGICIYEHIVNGYTPFGKDSPGCYYTMAIETIASNIMAYYLVGWDTLVCSLMIFFAGQLKIAQLYGKRLIEIGNYEKSHENIAKFHRFYLRLIKYQKSFNSLISLSMFLYEVMTAINLSANIINIVQFSGDTGTVHALLNSGACVLGCFIELLTPYWYSSKVADESMLISYAIYSSSWVGADMQLQKQIALMTLTTSKEVEFDAGPFHKMTLAALVTILRASYTFFTLISTTK
TabsOR22	MALIWRRIQGFMEKEGYDFDSPDIDLYNFHPQLCIFYMINGIFFNNRNSLLRFLIPILCLIVVLCALGFELMFINRGVQIEDYSFAAESFCYVTLLGTAPVLYASILMHRDIIIDQIDLMNKDFLYIRNLGPRYRDCFVKGQLKIWRWCWTWVALCLGAAFVYVMNGFAMLLYQTFFTTVDEHTVRPLIFPLWLPKDDPYRTPNYEIFMFLEIWVIFIINQNFGAYVYMQFHTLLHYYNLIDLIILDLEVIFEGLDETVVELPKSDPRRMEVRGILNGRLKRIVNWHSAVFKSIDMLSSVYGPTLAYQVGLSSIIICLVAYQVVDSFEQGKVHVFFCLLLVEACIQLWIPCYLGTLVKDKALSIADTCWNCGWEKTNLGRMVCTDFVIIMLRAQKSLTI…
TabsOR28	MSYEETKETYLKGMDFLITIGGRLYLSPIEKRSKEQKMAYIICFLVLFTFTQLLVTLFLTGFGEWLEMISIAPNAGVCLTSIVKLSAILNNMALYNKMHQHYRNELWDLIPFCPSENIKTFEKYTNYTIMVGKFLTTFSSLLTVLVDSFPWLLMNFESRILERESSYLYPFDAWYPFDKVKWYWVAYIWESLMTATVILLYTFVNVTNITYVSFICMELSILGNCVENLISVEDINDIKAKNNLNATHNRIKNKLKFIIRRYIFLHGITAELDKAMGNEMLLAYVFDAVFICLTAFSFTVIDDLYKFIRYFSFFLSLLIELFNLCIMGQLLVDHSQALSVKIFCSNWIYADAKTKKILLMLLLRTQRPFKLTAKKFVIMNLNTYGQICSSSYQLFNLLH…
TabsOR6	MKSLMENLKQKLTALTPILPYGVTESWEDLNPRLYHAIHIYWLKFYGMWYNDFSPKSVVFWLQLVYSAISLWLVCFMPGIGEVVYLLKRRNNIGDVAEGLYLFLSEMYTYFKIAVFWLNREKILNLIEYLYCDEFKPKEKEHRAIVRRSIERARNVMTYYSTMCVGAVSVGIIMPITENFEVLPTNVEYPFFSVYNSPTYEIIYAHHVYYKPATCIIDGVMDTLLAAFVASAIGQIEILSYNIRNFTAVAERRRKRDIADNKYLGSSSENYSKAVLRDCIIHHNSIIKYVSMIESAFSLASALQFMLSVMVLCLIGIQFLSIEEPMSHPMQIVWMMIYLTCMLTEFFILCWFGDELIWKSNELRRAAFEAPWLDISPKTSMFIIIFLERCNRPLRVTAG…
TabsOR33	MKSYSILKTHCQYIWYVGSGNFWFEEGVVRPDNTVAYRIFQVILFSSYIFMTIFEILAVIYGDFPADEHGDCVTFSVSHTIVILKIFSILRNKNLIRSLNEQMVEICEEHEDEALTRKKYKIIKMNICAYFAIVYGTVLCFIFEGFRKMHEGTHFVTIVTYYPPYEDNSPLATTMRVIFTLVLCILMMTMIISIDSFTVMYLIMFIYKIITLKQYLERIRITFDKECKINLKMASKNLKNGLLKAIVMHGALIRMCKDIDKAFGNVVTLQLCLSSGSVVSLLLQLALATDLTPGTTVKILAFVCALYFLLALFLCNAGDITYQAYLLSDAFFYSGWHLCESPRELLPLTLLSIKQSQRPLVMKAFKMVELTYSTFLQVVRTTYSVFALFYAQNK
TabsOR9	MTPTLVGSREGGGATAGGGGGGGGRVLTARCDSLTASPETPAGRCVAPHLQCLRWCGFCRLAPDTKPTLRDAHYIYCLFAFSACIVYLVQECFYAYQERADMDKLSRVMFLLLCHVTSGVKQVVFYVDTARVDSLIKGFDDPLFNQPCGARAVGATADRARRLQRWYSGAALATCVLWLVFPVAQFLQKQPVEFAFWMPLSTQHLAGFLVVLLYSFYVTTLVGIANTTMDAFIGTVLYQCTTQMRILRTNLENLFDRATNNSKSYGEDFETVLKDLFRDCLLHYQKICSITSLLQDLFGTAILIQFTVGGWILCMAAYKMISLNVLSVEFASMNLFIMCILTELFVYCYFGNELTYESTRLMESLYACGWEGAGRRRWFPRALLLAGERARRPLSVAAG…
TabsOR32	MSVTDDIDFEDIFKISTTAMRVNRCHPGIFHDKIWRVQCLFFNVVSVVCCLLLVNSIFCHDIQSGKYAEASKNGIMVIVAITITFKYFILVRYQKSTNTLIRSINEDYALLNTLSDDERKIVLEYSNKGVKVCKLWLAIAIASTLIFPLKAFLLMAYLNWKGEFKLVPMFDLTYPGVLDTYKDIFPIYCALTAMCMSFACYASTMYLGFDPLVPIFMLHCCGQIEVTSQRILKLFSETTDEPKVLDNLKKIIIKLQDIYKFVDIVKANFTVLYEFTMKTTTFLMPLSAFQVVECLRNRDTNLEFIPFFIGTIIHFYLPCFYSDLLMEKSETLRQAIYSCGWERRGAVRVRRYLIFMMARAARPLVLSTVFYPICLDTFAEMCRTSYAIFNIMTAAWD
TabsOR42	MPPLNVEDLYLNRAKFVMQFLGVWVPADDETIIHKVYRIFMMSLQYMFLLFQIIYIIQVWGDLEAVSQASYLLFTQACLCFKVTVFQVNMGMLRDLLSRMNGDTFKPQALAHEKILKYQAARIKRLLLAFMVSSQTTCGLWALKPLFDDAGSRKFPFDMWMPVRPEQSPHYHVGYAFQLMTICMSAYMYFGVDSVALSMVIFGCAQIDIVKDKIMKIKSPLSKDIARKDVKNVQDDNYKKLVECIVQHQAVISFTKLVEKAYHTYLVFQLTGSVGLICMSALRILVVDWKSMQFFSILTYLSVMISMLYVCCWCGHELTATSEDFHRVLYKCSWYEQDIRFKRALAFVLMRVNRPMVLRAGHYIPLSRQTFVAILRMSYSYFAVLKQTK
TabsOR34a	MAKKYPHALRNMFYFFEKSDFPSLGPNILQMEFCGFWYTRDTKYLRFKKFMFYLCLTIFFNCYIKFILNPNIDNLLLLIQYAPLHVTLFKFIIYKKDHKHWESLYNFTARLEKEQFANKDSAIDRILNTYIIRCRHVCYYYWLQAVVLCSIIITSPYFGRDKDEIDNNCDSYVHLLDIYSPFGEETPGCYYALAIEVIACNVMALYLVAWNTIVRTILIFFAGQLKLAKLYGQRLIEVGNVEKSHKNISEFHKFYMSLIEYQKLFNSIISSSMFLYEIVTAINLSANIIQFFQFSKDENTSTSSAILNSGANGFGCFMELFLIYYFSSKVSEESEMVSYAMFTCDWVGADLRLQREVALLAIATAEEIVFDSGPFHKMTLEAYVKILQGSYSFFALINNT
TabsOR34b	MAKKYPHALRNMFYFFEKSDFPSVGPNIHQMEFCGFWYTKDTKYLRFKKFMFYLCLTIFFNCYIKFIFNPNIDNLLLLIQYAPLHVTLFKCIIYKKDHKHWESLYNFTARFEKEQFAKKDSAIDRILNTYILRCRHVCYYYWTQCFVLCSIIICSPYFGRVKDENVNNCDSYVHLLDIYSPFGDETPGCYYALAIEVIACNIMAMYLVAWNTVVRTILIFFAGQLKLAKLYGQRLIEVGKVEKSHKNISEFHTFYMSLIEYQKLFNSIIFSSMFLYEFVTAINLSANIIQFFKLTNDENTSTSSAILNGIATGFGCFMELFLIYYFSSKVSEESEMVSYAMFTCDWVGADLRLQKEVALLAVATAQEIIFDAGPFHKLTLGGFVKILQGSYSFFALYNNT
TabsOR34c	MAKKYPHALRNMFYFIEKNDFPSVGPNIHQMEFCGFWYTKDTKYLRFKKFMFYLCLTIFFNCYIKFIFNPNIDNLLLLIQYAPLHVTLFKCIIYKKDHKHWESLYNFTARFEKEQFAKKDSVIDRILNTYILRCRHVCYYNWTQCFVLCSIIICSPYFGRVKDENVDNCDSYVHLLDIYSPFGDETPGCYYALAIEVIACNIMAMYLVAWNTVVRTILIFFAGQLKLAKLYGQRLIEVGKVEKSHKNISEFHKFYMSLIDKIIFVLCGAGLEQHQPISFPLVVDIGLRVAKLKWAWAGHMCRRRDGRWSRCVLDWRPRSGKRSVGRPPARWTDDIKDRAGTLWIQNNSAQNGEL
TabsOR2	MWYKFRKYGMDYCDLPTMLSNVTTMLRFLGLDIDPRNTKRVSLIFYIVLILSSACYYYVYLVSMIWFVFVRCIETGDLFSAIIVFSLGASSEISMTKLWCLFAQRKNLKKLVSAFLACDDVVLPDSRFANNMRITLRTVKKRAIIVWSVIVINGIIYVLIPIVFAIFSIRRHMEDTFEFFGFGTMATMKTSPYYEIAFIINSIGVYVTCYPSANISALFIIIAGYIEAQMLALAQELTFVWTDALKNHNKANIITHLKDPNSEELYVASSDTEVTSITMPTYHQSENEFSIISEKGFNHRERQIALNVYIRKRLAEILKSHSMNINLLAQVEGVFKIAIAFEFILLSIGITAELLGDLGKTYIQLPFALMSVSIDCLIGQRIKDASMAFERAVYDSKWE…
TabsOR29	MFDNRNVALFLSRPIKILKVFGVWPASENLQPHQLCIYWIYNVFILSTQWSFLLFEFMYIAKVLGDMDELSESSFLLFTQASLCYKTTVFLLNKKNLKILIGLMEEDIFRPRNKVHVGRLELQAKIIRRLCLFFIICANTTCSLWALIPLFDNSGPRIFPFKIWMPVNPEHSPDYELGYFYQMIAIYISACLFCGVDSVALCTMMFGCAQLEIIGDKLLLIRNVPLSSKALQTNGQRNEQAERIKENIELLKDCIKHHQAVIKFIKLIEDTFHANIFFQLSGTVGIICIIGLRISVVDPHSVQFTSMINYMMTMLSQLFLYCWCGQELTIRSERLRLWVYQCPWYEQDCKFRRSLWIAMARMSKPIIFRAGHYIPLSRATFIQILRSSYSYFAVLNQAK…
TabsOR4	MAGNYYLQPPLKQTYYYILAIFTTYCALGDQTWWGFSQNSKFVRILFRVNYLLAHFLAPTLVVSEIWYLVMNFQDMNFNTKGTCFAFLPTTVLVVGYIAATKQDCYIKVMKDFMVKIHLSNLEHQDDYVLKKRIQVEKLTRFTSYYLCSFLTLDWLAWCCVTGINSYHNKDYIQNKTRRLETLIYVVLPFDYEYNLKYWAIVHTWNIYLIWAGCAIIIVHNITSYIFVFQLIGHIEILKYRILNEFNQKLTQDEIGIKLIELIKYHTYVLNIFKGIQNGFGVNVAMYYLYNLIATSLNLYQLMAGGEKRNAMVYALMLVFYFSALVVMSFILEEIKRKSEGLSDAVYLIDWVNMSLENRKIYIMFLMRIQPALVFIAAGGMRAGILPMISIAKTSFSLY…
TabsOR35	MDYDFNTIFKISYIAMRFNRSHPRIPRDVKWLLQFIIMHGVATFVAFLVLYSTICHDFKKKNYTQASENFIIVCLYFLITFFYSMMLWNQDSLDWLINATQKDYCAAKYLSAAEQKMLMGYALRGRWSCKLWLAISFGVATIFPMRSFYLMVYYTLTDDFRLVPLYDVVYPEFLEKNRDDLLSFVLLFATMLWLCVYAASIFVGLIPLGHIFMLHACGQIELLKNRAVQLFPKHNYSSRKAEDELKGIARGLQKVYCFVDHVQLSFRLIYELCLKATTITMPLLVYELTETTKHGEFNMEFFAITIGSVVLSGVPCIYSDLLMELSYSFRQTLYCSGWERHWDSRARTILLMMLVRTSLPAVIRSMFGNMSLRALGNVYHHSYALYNLINAMW
TabsOR13	MWILSFLWTKLTPTQALNETSGPYETAFFEPVYRTLYLTGLSSYDKGLYLAYSFTVKFLIVTFVASELWYLFSMSANLDEVIANINVTLIHLIAMYRYGTMINNGDIFKKLAMSMKSPHFDISTPKRRAILNFWLSNNERYFKLLLTLGTCTLAAWYVYPLVDDLDYNLVVTVRLPFNYATASYYPITYAMVLIAFHYASYFVMVNDVIMQSHLMHLLCQFMVLGDCFESIVDDCARDFQDLDRNNLHRNETFVVKYNKRLGDLVEQHKLILRNTLELRRILSLPMLYQMAASSMLICFAGYQVTVTATSTDITKFLMSLLYLGYNMFELFIFCRWCDEIKHQSEKIREAVYFSGWERVSLIPGVRARLMMIIARASRPMVLTAGGVYDLSLRSYGTIV…
TabsOR39	MNNFEKSLKLTNIALLFSGIRIYPSLNPLWSAVTNYLFYFNILWLYTDVFGEFFWILDGIQVGKSFSELSLIAPCSTVSLLATAKIVSMFYYRDVVSNVVEKLKLIHPRYDEDDYNNGITDLHDIKLETAIEAVKPKDVKAGNVKLEARNSEMVERKIVEDSTWFLNFVIKLLFYTSMGVTAAFTTLPLLTMAYDFYKTGEWELSLPFLTKYFFDPFTRIMWPIVYLHQVWSTFIAAFNVFGVDTFLYAFCTYMHIHFSILCHRYEHVVSNSVIETRQKFKQLIKRHQELIELVNQVELLSSKSTLFNIITSSVLICLSAFNVTFMDDSATIIAFLTFLAMSLSQISLLCLFGDLLMRSSTKVSEGIFKCRWYETDPGVKRSIFLILLRAQKPCRLTAA…
TabsOR3	MAKEPNIMNNSEKVYNYTHYLVLPLKFVGCWDWFPKPTKEYQIIINNVYLALVLFVLSNLPIALTINLYSEWVDIMESLEKIADGLPIVVSVAIVAYFATHKDQLYDLVEYMNGNFKFYSAKGLTNMTMRQSYERAKNFAYVYTACTLFSVTMYVMLPIVIHLWTRSPLQLWVYKDAHGPFLAIMFLRQAVAQAFVGLAVGQLGVFFAANSILLCGQYDLLCCSLRNVRYTALLQRGVSHTAIAKAHSDIVNDERHNYIYSSAELKQSDYHYDGILRDNFNEKKTEFDIYNPAYDEPTCAALRECARVCQAAAEYKQRFELFVSPLLALRVVQVTLYLCMLLYAATLKFEMITLEYLAAVALDIFVYCYFGNQIILQASRVSTAAYQSAWPTMGAKPKR…
TabsOR53	MEIPEFDDIFKQINFNLKICGVTAGPLGFNFYVLNFAILLMIIEELSFFFSKISAENFLELTALAPCIGIGILSAAKINMIALNRGKMFELIEQLKNLYEEIFRDSHKSNLVRKEIVIVKSLTKYYFLLNAVLISVYNFSTLLVILADYIKKGSVIFSLPYAVIVPFPTDTWMNWSVVYLHSIMAGFICVLYYTTVDALYCNLTSQVCGHFTIISNEIEHLTPDNAHTIKDIVKRHQYVLELADKLEEIFTAINLYNVLVGSVEICALGFNLMTGDWTKIPGYVLFLLSELLQILVLSVFGENIIRESQRVGEAALLSEWYNMAQKYKKMILIIIIRSQKPQRLTAYNFSTISYGSFTKIISTSWSYFTILRTVYSPADQHHDEL
TabsOR5	MAKELLLNRSLKMVAYTFRWCGLNLESNISSPSKYSKEKMFYLFTLIWIFATQISATWWCVESAIEGKASAFTALTYLAPCILIATLANAKSIYMAVNESVLYEILHILRGLEMKHNDREKNVEKQEIIKKETSFLDFVLKFINFFNLFLIVSFSGTPFIQTLIEYFKSKSINLLLPYMLKYPFEVSSFRNWILAYIGQTFGSFIGMLEMNSIDYIFYICVSYLCLQLKLLQYDIRMMFSENGLAGVLQPNGVVSTVNSVRRRGSTFVPLYDDAELRREFARLVDWHQELLHVVKLLEIIYSKSTLFNFITSSILICLSGFNVLIIREKLVLISLVSFVFANILQIFVFCYFGDMLTQCSMNVSDAIYESKWYLASPAFRKLLLIMHLRASSPCKLTAS…
TabsOR26a	MSQNYYLKHPREQKLYYAMAFFMQFAGLGKSSWWGYEPHYYDKIMILNGYIVRVMGPFYLVLQFTYLYLYYNELNFNMKGTLFAFGTTASLMIVCQISSYRRNYVTLMKNFMNKIHLCNMEGKEQFVNKERIKAEKLTRFVCYYIIGFMAINIIGWSVMFAFNNYFNREHIRNRTMRYESVLYYPAPFDFKYNFNAWLATHIWNTYCIFAGSVVIVIHMGLNFIFIFQIIGHVEIFKIRLDTLFSQRSTEVEVRQKLIKMIKHSIFILNSFEQVKGVFGFFVTIYYTYNLASAGFYVFMFMLEEDHTRYNYAASIVVFMSGLVMISFVLEEVKRKSDDMSVHVYNINWEEMSISNQKTVLLLLLKSQSVLQFKGIGGFQAGVVPMVSIIKTTFSIYVLL…
TabsOR26b	MSQNYYLKHPREQKFYDAMASSMQFVGLGKNIWWGYEPHCYEKIMRLNGYIARAIGPFYFVVQSTYLYLYYNELSFNMKGTLFAYSTVTSLVIVSQISSQRRNYVTLMNIFMNKIHLCNIEGTEQFVIKARIKAEKLSRFVCYSMIGFLTIDCMGWSVIFAFSNYFNREHIKNRTMRYESILYYPAPFDFKYNFNAWFAMHVWNTYCIFVGSIVILIHMVLNFIFIFQIIGHVKIFKNRLDTLFSQRFLDVEVRNKLIKLINYNVFILNSFKQVKDVFGPFVTIYYTYNLASAGFNVYMFMLGDDETRYNYAATSIVFMSGLVMISFVLEEVKRKSDNMSVYVYNINWEDMSITNQKTVLLLLLKSQSVLQFTGIGGFKAGVVPLMSIIKTTFSIYVLL…
TabsOR49	MENSDRPRRYLGLHYTVLRFLGLGWWHHPDEEDNRNFPGLYIYYTIVTELVWVVGFVGLETIDPFIGEKEMDRFMFSLSFVITHDLTVIKLYLFLFKNVELQDIVHTLEIKLQDFYQNYDKTRATIRTTRILTGSFIFFGWVTIGNANIYGAIQDLKWRAEVSQLNDTVSIPDRTLPQPIYIPWSYQKDISYIPTFILETVGLLWTGHIVMIIDTMIGTVILHMSSQFAIFQEALLTVYDRTVMQLYEAKRAINEKELKTKVNKIDFYEAFVKESYSNEEFELALEKSLKTCFRHHQLLIGCVEKFGKTYSYGFMTQLLSSMAAICVVMVQVSQDASSFKSIRLITSLSFFVAMTIQLGLQCYTANEMTLEAGRVAEAVMKCKWERMPTRFRPLLKLMM…
TabsOR44	MSFVLGPNLRGLKMWGMLQKKGFFSNFMYYFYFYVLVYFVTQYIELWNLRKKQDEALKNLSYTLLSTVCYYKAGTLIIRKKRWMQIIDYVLDVETSQNCNTDRDIERLIQQYRKYSRIVTYLYWGLVGTTVVIVMLAPILAGFLSAHNRARILSGVDPYPEIMSSWVPFDKSSGAGYIASLIIQGSVYVWGGGCVAFYDSTAFVIMLFFAGQFKILKVNCQKIFHHDKNVNETSILNRIKACCKQHDNLIKHCEFLNDLMSPVQSLYVIVCSIMLCASAIRVTSSEASGLMQKLWLAEYLLALISQLFLYCWHSSEVYCCSHSLEYGVFSSAWWTGNETLRRNITLLHGKLRKSIIFSAGPFTILEISTFIAIVKGSYSYYTLLK
TabsOR62a	MLAEFLKTFEDSSRPLIAPNYWVIKKIGFILPASKIERTFYIVFHQLVTLFVITEYMELYVIRTDLDGVLTNLKISMLSIVCVVKTNTFLFWQSSWREVLNYVTETDKYERDTRDDVKGKIIDNYTKYCHRVTYFYWVLVFTTFITVSSTPLIRFLSSANYRDELRNGTEPFPHIFSAWMPFDKYHSPGSWMTVVWHTFICGYGATQMASYDTTAIVVLVFFGGKLDLLRERSKQMLGSGGRGVTDEHAAKMVRELHNEHIRLTKYSRQFNQLLSPVMFIYVVMCALMLCASAFQLTSAQNTTQKFLMAEYLIFGTVQLFLFCWYSNDVVIKGANLVYGPYESEWWAANVQQRKAIHILGGQFRIPYMFNAGPFTDLTLSTFLTILKGAYSYYTLLTKG
TabsOR62b	MLAEFLETFEDPKRPLIAPNYWIMKNIGILLPANKIGKAFYIFLHELVTFFVFTQYMELYVIRTDLDEVLTNLKISMLSIVCIVKTNTFIFWQSSWREIFNYITEADKYERDTRDDVKGKVIDDYTKYCRRVTYFYWVLVFTTFITVTHTPLIRFLSSANYRDELRNGTELFPHICSSWVPFDKYHSPGSWMTVVWHAFMSTYGATIMAAYDTSVIVVLVFFGGKLDLLRERSKQMLGSGGRGVTDEHAAKMVRELHNEHILLTKRDCHILSLLYFVLSNPNTPPYLKERFIFHSLTLTRNLRASNSLTHNLPPHKTDFYAKSFPVRAIKLWNSLPEVVRRAPSLKTFKDRSAQNTTQKFLMAEYLIFGTVQLFMFCWHSNDVVIKGANLVYGPYESEW…
TabsOR40	MKIFIKNVNLSVSLSLTALRFVGFWSPDGLTDTRRLLYNVYTGLSFMFLLGTYLIIQIVDLFSIWGNLPLMTGTAFVLFTNLAQAAKIANLLLRKRRILDVINDANDVLGAETSGEGRKLVKRCNRETILLQVLYLTLTLITTTGWASSAEKGQLPLRAWYPYDTSKSPAYEITYLHQVGAINVAACLNVGKDTLVSALIAQCRCRLQLLGLSLRSLCRGLKMTDKLVYTTEQEAVVAERLRKCVKQHQAALNAAKEIQNCFSAPTFFQFVVSLVIICVTAFQLISQTGNLVRLFSMGTYLLNMMFQVFIYCYQGHHLSEESADVAVHAYKCPWYACSVKLRKMILVIMTRTRRVAKITAGGFTTLSLGSFMAIIKASYSLFTLLQQVTE
TabsOR7	MFYRILATFTTYCGIGDQTWWGFDPPSGITRKLFFANNILVKTLSPLLLISQIAYLIINYQDLNFDTRGTMFAIAPVTAMINVIVISSKQKSFMKVMKNFIGEIHLCNLEVQDNYVAKKRIKMEKLTRFISYFMTFFLTLDWLAWCMVTGINSYHNREYIQNKTRRLETVIYVVVPFDYEHNIRYWTIIHTCNIYVVWCGCAIINIHNATNYACIFQLIGHIEILKHRIQTNFNQRLSQEEVSKRLIDVVKYHTFVINILKEIQDGFGLNVSAYYLYNLVADSLNLYQLMAGEKRNAMVYALMVIVYVGGLVMMSFVLEEVRRQSDGLADSVYYIDWQSMSVTNRKMVILILMRIQPALVFTAAGGFKAGVRPMISIARTSFSIYVMLKQSMKA
TabsOR36	MVTQIDCFRVHLKFLKYFGIWADQNDQFLYYKTYSRIFVFLFIVFYDFLLTVNLIFMEKQMDHIVEEAILYFTMISIVSKTFTFLILPDDIAKIISMLDEDIFKPKNEIERAIVTKAKKMNVFCWKMFAGFSVTSNLSHALVPFILHVFLGQELFLPVCSYDFLTEETIQRYIYPIYFYQIIGIHINMWYNVNIDSFFLGLMNLAIAQVDILNDKLRKVTDVTPAEDEEAVRNSEEQVYLNIKQCFIHYGEVVNFCSQVQDTFSVTLFIQFNIASYVLCVCLFRLTLPLTPEYFVFLASYVLIMISQILIPCWFGHQISDKSAMLIRAAYACGWPSCPHRFKTSLRIFVERVSQPISITGGKIFPLMLTTFTSIANSAYSFYTLLRNVQNDA
TabsOR8	MVMQTIKSRSPIVPFRAKENVLSFKYMKLLRMYVWALGLWPDDEFGKKKPIMTRIHKNYYISQGVILFVGQFYFMLKYFDTMNFFLKGYNYLLILFTFLTWMRVIITTQKAYGAIVKTFVNTLHLAHRKLYGEYEKQIYNTIEKVSYIFTIIITIIAIMAVIFFCTAPIYLNYKNGFFSGEETENSTYNCIVCFTVPKIIDTHDYSLVSTIYTIYLSYVCSISVCGVDILLTLMAIQLIGNILVLRNRLDTISASKHISEKKTFEDTQSTTHIAFNEEENKIIHGKLVDCIKHHTVIIMFAEMMSEFFGPVLGVTYGFHLTACCLLLLECGVGTEAIFRFAPVTSIIFGQLILLSVVFEIVATVSEKLPNSVYFTPWYRMDTRNRRTVCIMLVRAQRPI…
TabsOR41	MEKRLSYLSIEPHLKTLRGTGVFPLGGNVSEMKKKLNSFYMHVSFYSIPIYMLQQAINVYKVRDDANKVMDTLFLLITNSDCVYKHAVFWRRSNEINKLISIMKGPIFNQVGIEHQPILLQTVRYSRIFLRVFNSAALSTCILWVVYPMILFVQNKPVEFAIWLPFDVTTSPNFYYAVFYVWVQTSWLAINNTTMDAFISFFLAQSKTQLSILRADLESLVQKSKQEADFSKDTYIDILQKRFRDRLLHYNEIVNFTEILQGIFSGPLLYQFMVSGWIICITAYRTKMDPMSIEFASMILYLCCIVVELFLFCHFGHEVNWESACVIESAYCMDWLSFPVKLRKDLILFMERLKRPLKPMAGAFIPLSNSTFVSIMRSSYSFYVLLKNTN
TabsOR45	MALAWVSSKLDFGNDYFEFNLRFLFLVGLWPKDDYTPFQARVYKMYEICLHFASFIYISLTGIGTYQHKDDTIIFLSNLDKSIVAYQFVAKVIVYIWKRDQIKKLIAKIEMSGDFIKEERKKMMSTLVIVVAGICTSIVAFFGLIAQIKYEMMVEAWMPFDPFKNRMNLILATEILALTIIVPCLYRSIAIQGIACSLMMYVCDQLIELQQNLRNLKYSPETEIEMREKFKQIVKKHVRIIKYSKEMDKIFQHYFVIQNLAVTVELCLNAMMITFVGLREKYLLVNFLAFLGIALLNAYIFCYLGNELIIQSVGLSVSAYESAWTSWPVDMQKNLLLVIRQAQRPISLSAGGIAAMSIETFCQALYNGYSIFAVLYDAVN
TabsOR37	MARRLLSSCFDRNVFIWKLHGLWPTERLPKYYIYFSVFYLFVVMFMYCSLLTWNLIYTPKTVELFIPEVIFYFTEIQVAAKISMVILYRKQIREIFDILGDNFFEGDDAVSRKVIADGVKKYISCFTAFKLLCYVTYLFLNVIPFFLILAFGADRILPIAKYYFMSDEIRDKYFMYWYIYQAYGLYVQMMYNIATDSFMSGMLWIAMIQLQVINDKLRNMTLDKSEQALDENVKEQIMYEKLVQFLKHYELYLKYCSKVQEIINLAMLVSFGVAACIICIVLCGLTLLPSSTESLVYMVFYQMVMVSEIFVPAWLGTQLTYKNQELVFAAYNSDWIPRSEKFKRSLRLFVERANMPMVLTGCNMFPIALETFLTIMKFSYSCFTLVRTMHTN
TabsOR15	MDEKYRRPLHYALVCFGVHIYSKTKWNSMLNLSHQLFNTFIAISVFIFTSGFIIVRTDDVLVWIEGFCIWITGVIIHITTGVALVFRKEFRQFVEEMALTDAMQKMPFIRQVLKNQYEMGKLKELKDIVLGSQEKLLKYTSLLLKCYTTSVLSTAFLYISDAIYQMVVREDESLRLLGFDMWFPWKLDDFNVYIGTFIFHVYAGFFCAMGYPALQSTIVLLMGQIIRQLRILTFILDNLDELVIEMCHRRDVKWQLYCTAVLSQSIDHYNMIKRFSNRLNMICRNFYLVLILDAMMLVCVCSVKIAISNKLSHDLIKYYMHEFFFTLMVFLFCFLGQQVQNECEKLENAVIEKWYIFDKKHRDNIKIFHLAVGRKMPILIFGSIPLSLPTFTWFIKTGM…
TabsORco	MMTKVKTQGLVTDLMPNINVMRMCGHFVFNYLPEDGGMSILLRKVFASVNAFFIVVQFICMGINMAKYAEEVNELTANSITVLFFAHTLIKLLFFALNSKNFYRTLAVWNQSNSHPLFTESDARYHQIAVSKNRKLLYFITGSTLFSVVCWITLTFFGESVYFVMDKETNATLTEPAPRLPLKAWYPFNAMHGTMYIVAFAFQVYWLVFAMMIPNVLDVLFCSWLVFACEQLQHLKAIIKPLMELSASLDTHRPNTAELFRASSTEKSERIPDTTDADIRGIYSTQQDFGMTLRGAGGRLQNFGTNGTNPNNLTQKQEMLVRSAIKYWVERHKHVVRLVESIGDTYGTALLFHMLVSTITLTLLAYQATKIDGLNVYAFSTIGYLSFTLAQVFHFCIFG…
